# Supplementary material for: Comparative IP-MS Reveals HSPA5 and HSPA8 Interacting with Hemagglutinin Protein to Promote the Replication of Influenza A Virus
Source: Pathogens. 2025 May 27;14(6):535. doi: 10.3390/pathogens14060535 (PMC12195859; doi:10.3390/pathogens14060535)
Supplement: Supplementary file 1 [file pathogens-14-00535-s001.zip › Table S1.xls]

## Sheet: A
Table S1 HA-interacting host factors screened in different samples (High, Plasmid and Virus) of human, chicken and duck species
Human HEK293T						Chicken CEF						Duck DEF
High	Plasmid	Virus	Overlap	Union		High	Plasmid	Virus	Overlap 30?	Union		Plasmid	Virus	Overlap 30?	Union
ABCF1	ABCD3	ABCD3	ABCD3	ABCD3		ACTA2	ACTN1	ACTN1	ACTN1	ACTA2		ALDH18A1	Acad11	ALDH18A1	Acad11
ACTA2	ABCF1	ABLIM1	ADD1	ABCF1		ACTN1	DBN1	ACTN4	DBN1	ACTN1		Calca	ADCY8	Ckap4	ADCY8
ACTBL2	ACADM	ACLY	AFDN	ABLIM1		ACTN4	DDX17	ANXA2	GSN	ACTN4		Ccdc112	ALDH18A1	EFTUD2	ALDH18A1
ACTN1	ACAP1	ACTA2	AIFM1	ACADM		DBN1	EEA1	ATAD3B	HSP70	ANXA2		Ckap4	Anapl_08042	LSM4	Anapl_08042
ACTN2	ACAT1	ACTN1	ATAD3A	ACAP1		DDX17	FRY	CCT8	HSP90B1	ATAD3B		COL1A2	Anapl_12671	MAT2A	Anapl_12671
ACTN3	ACIN1	ACTR3	ATAD3B	ACAT1		EEF2	GSN	CKAP4	HSPA5	CCT8		Col6a1	Anpl-UAA	Myh9	Anpl-UAA
ACTN4	ACO2	ADAR	ATP1A1	ACIN1		EIF4A2	HNRNPR	DBN1	HSPA8	CKAP4		Dlat	Apt1	NLRC5	Apt1
AMOT	ACTR2	ADD1	ATP2A2	ACLY		ENO1	HSP70	DDX21	LIMA1	DBN1		EFTUD2	AQR	SPG21	AQR
AMOTL1	ACTR5	ADD3	ATXN2L	ACO2		H4-VII	HSP90B1	DDX3X	MYH1B	DDX17		EIF3A	ATP5F1B	Tbb7	ATP5F1B
AMOTL2	ADAMTS9	AFDN	CALD1	ACTA2		HSP90B1	HSPA5	DDX5	MYO1B	DDX21		GAB3	BIN1		BIN1
ANO8	ADD1	AIFM1	CANX	ACTBL2		HSPA5	HSPA8	DES	MYO1C	DDX3X		Gnl3	Bsn		Bsn
AP2B1	AFDN	AKAP2	CAPZA1	ACTN1		HSPA8	LIMA1	EEF1A	NEXN	DDX5		GRIN2C	CCNI2		Calca
ATP2A1	AIFM1	ALB	CCT2	ACTN2		ITGB1	MYH1B	FN1		DES		HK2	CDH7		Ccdc112
ATP2A2	ANO8	ALYREF	CCT3	ACTN3		LOC101752020	MYO1B	GSN		EEA1		Hspd1	CEP350		CCNI2
B3GNTL1	AP3B1	AMOT	CCT4	ACTN4		MYH1B	MYO1C	HNRNPU		EEF1A		IGF2BP1	Ckap4		CDH7
CAD	ATAD3A	AMOTL1	CCT7	ACTR2		MYH9	NEXN	HSP70		EEF2		LSM4	Crat		CEP350
CAND1	ATAD3B	ANXA2	CEP131	ACTR3		MYO1B	NPM1	HSP90AA1		EIF4A2		MAT2A	DLST		Ckap4
CGN	ATP1A1	ARPC1B	CHMP4B	ACTR5		MYO1C	RCJMB04_1f15	HSP90AB1		ENO1		MED14	Dnah10_0		COL1A2
CLTC	ATP2A2	ATAD3A	COLGALT1	ADAMTS9		NEXN	RPL7A	HSP90B1		FN1		Myh9	EEF1A1		Col6a1
COPA	ATP2B4	ATAD3B	CTNNA2	ADAR		NPM1	RPS6	HSPA5		FRY		NFAT5	EFTUD2		Crat
COPG2	ATP6V1FNB	ATP1A1	CTNND1	ADD1		RPL13	TMOD3	HSPA8		GSN		NLRC5	Elac1		Dlat
CTNND1	ATXN2L	ATP2A2	DDX1	ADD3		RPL3	TPM2	HSPA9		H4-VII		POR	Gcn1		DLST
DCST1	BCKDK	ATXN2L	DDX39A	AFDN		TPM1	TUBB3	IMMT		HNRNPR		RASGRP1	GLIS3		Dnah10_0
DDX21	BCLAF1	AZGP1	DDX3X	AIFM1		TUBA1A	UMAD1	LIMA1		HNRNPU		Rpl27a	GNG5		EEF1A1
DDX3X	C10orf90	BCL9L	DDX5	AKAP2		TUBB4B	VIM	LMNA		HSP70		Rps6	Hcfc2		EFTUD2
DDX58	C5AR1	CALD1	DHX30	ALB		UbI	ZC3H11B	LSP1P1		HSP90AA1		SPG21	HNRNPU		EIF3A
DHX30	CALD1	CAND1	DHX9	ALYREF		XIRP1		MYH1B		HSP90AB1		Tbb7	HPRT1		Elac1
DHX37	CANX	CANX	DLAT	AMOT				MYO1B		HSP90B1		Uros	HSPA5		GAB3
DHX9	CAPZA1	CAPRIN1	DSG2	AMOTL1				MYO1C		HSPA5		VIM	HSPA8		Gcn1
DNAJC13	CCDC116	CAPZA1	EBNA1BP2	AMOTL2				MYO1D		HSPA8		Zdhhc21	Htt		GLIS3
DOCK7	CCT2	CAPZB	EDC4	ANO8				MYO6		HSPA9		ZNF644	Idh1		GNG5
DSG2	CCT3	CARD11	EFHD2	ANXA2				NEXN		IMMT			KDM7A		Gnl3
EFTUD2	CCT4	CCDC150	EFTUD2	AP2B1				OVA		ITGB1			LRRC61		GRIN2C
EIF4G1	CCT5	CCT2	EIF2S2	AP3B1				PDIA3		LIMA1			LSM4		Hcfc2
EPRS1	CCT7	CCT3	EIF4A1	ARPC1B				PKLR		LMNA			MAT2A		HK2
ERC1	CCT8	CCT4	EMD	ATAD3A				RPL27A		LOC101752020			Myh9		HNRNPU
ERC2	CDC42EP1	CCT6A	EPHB3	ATAD3B				RPL3		LSP1P1			Ncl		HPRT1
FASN	CDC5L	CCT7	FLG	ATP1A1				RPL6		MYH1B			NLRC5		HSPA5
FLII	CEP131	CEP131	FLNB	ATP2A1				RPS2		MYH9			OBSL1		Hspd1
FLNA	CHMP4B	CEP89	G3BP1	ATP2A2				SFPQ		MYO1B			Prf1		HSPA8
FLNB	CKAP4	CGN	GRN	ATP2B4				SLC25A5		MYO1C			Rars2		Htt
FLNC	CLPX	CHMP4B	GSE1	ATP6V1FNB				SVIL		MYO1D			RPL13		Idh1
FMNL3	COLGALT1	CLASP2	GTPBP4	ATXN2L				TCP1		MYO6			Rpl6		IGF2BP1
GANAB	CSDE1	CLTC	HIP1R	AZGP1				TPM1		NEXN			Rpl8		KDM7A
GEMIN4	CTNNA2	COLGALT1	HNRNPA2B1	B3GNTL1				TUBA1A		NPM1			SPG21		LRRC61
HNRNPU	CTNND1	COPA	HNRNPUL1	BCKDK				UbI		OVA			SUCLG1		LSM4
HSP90AA1	CTTNBP2NL	COPG2	HSP90AA1	BCL9L				XIRP1		PDIA3			Tbb7		MAT2A
HSPA9	DBNL	CORO1C	HSP90B1	BCLAF1						PKLR			Trap1		MED14
HYOU1	DCTN1	CSE1L	HSPH1	C10orf90						RCJMB04_1f15			YRDC		Myh9
ILF3	DDX1	CTNNA2	IGF2BP1	C5AR1						RPL13					Ncl
IPO4	DDX23	CTNND1	ILF3	CAD						RPL27A					NFAT5
IQGAP1	DDX39A	CTR9	IMPDH2	CALD1						RPL3					NLRC5
IQGAP2	DDX3X	CTTN	IQGAP1	CAND1						RPL6					OBSL1
IQGAP3	DDX5	DCD	JUP	CANX						RPL7A					POR
IRS4	DDX50	DDX1	KDM1A	CAPRIN1						RPS2					Prf1
ITPR3	DEK	DDX17	KHDRBS1	CAPZA1						RPS6					Rars2
ITPRID2	DHX30	DDX21	KIF2A	CAPZB						SFPQ					RASGRP1
KIF14	DHX9	DDX24	KIF5B	CARD11						SLC25A5					RPL13
KPNB1	DIRAS2	DDX39A	KLRC4	CCDC116						SVIL					Rpl27a
LARP4	DLAT	DDX3X	KPNA2	CCDC150						TCP1					Rpl6
LGALS3BP	DNAH11	DDX47	KPRP	CCT2						TMOD3					Rpl8
LGR4	DNAJC16	DDX5	LBR	CCT3						TPM1					Rps6
LIMA1	DNAJC2	DDX6	LIG3	CCT4						TPM2					SPG21
LRPPRC	DOCK10	DHX30	LIMCH1	CCT5						TUBA1A					SUCLG1
MANF	DPYSL4	DHX9	LMNB1	CCT6A						TUBB3					Tbb7
MATR3	DSG2	DIAPH3	LMO7	CCT7						TUBB4B					Trap1
MCM3AP	EBNA1BP2	DIP2C	LRCH2	CCT8						UbI					Uros
MCM7	EDC4	DLAT	LRPPRC	CDC42EP1						UMAD1					VIM
MPP5	EFHD2	DLST	LRRC59	CDC5L						VIM					YRDC
MPRIP	EFTUD2	DNAJA1	LSM4	CEP131						XIRP1					Zdhhc21
MTHFD1L	EIF2S2	DOCK7	LSR	CEP89						ZC3H11B					ZNF644
MYBBP1A	EIF4A1	DPP7	LUZP1	CGN
MYCBP2	EIF4A3	DSC1	MAP4	CHMP4B
MYH7B	EIF4B	DSG1	MARS1	CKAP4
MYL12B	EIF5	DSG2	MATR3	CLASP2
MYO18A	EIF5B	DSP	MTF1	CLPX
MYO1A	ELP1	DST	MTHFD1	CLTC
MYO1B	EMD	DTNA	MYBBP1A	COLGALT1
MYO1C	ENO1	EBNA1BP2	MYO18A	COPA
MYO1D	EPB41L2	EDC4	MYO5A	COPG2
MYO5A	EPHB3	EEF1A1P5	NAT10	CORO1C
MYO5B	EPS8L1	EEF1G	NF2	CSDE1
MYO5C	ERLIN2	EEF2	NONO	CSE1L
MYO6	FAM186B	EFHD1	NOP2	CTNNA2
NCL	FARSB	EFHD2	OAT	CTNND1
NEFL	FKBP15	EFR3A	PABPC1	CTR9
NEFM	FLG	EFTUD2	PABPC4	CTTN
NOM1	FLNB	EIF2S2	PAWR	CTTNBP2NL
NR4A3	FMR1	EIF3A	PDCD6IP	DBNL
NUP160	FXR1	EIF3CL	PDIA6	DCD
PARP1	G3BP1	EIF4A1	PHGDH	DCST1
PATJ	GALNT15	EMD	PHLDB2	DCTN1
PHACTR4	GANAB	EPHB3	PLEC	DDX1
PI4KA	GARS1	EPN2	POLDIP3	DDX17
PIK3R2	GK3P	EPRS1	PPM1G	DDX21
PLEC	GPC3	ERC1	PPP1CC	DDX23
PLEKHG3	GRAMD1B	ESYT1	PPP1R9A	DDX24
POTEF	GRN	EWSR1	PSMD2	DDX39A
POTEI	GSE1	FAM120A	PTBP1	DDX3X
POTEJ	GTPBP1	FAM98A	RARS1	DDX47
PPP1R12A	GTPBP4	FAR1	RBM14	DDX5
PPP1R9A	HIP1R	FARP2	RBM39	DDX50
PPP1R9B	HLTF	FBLL1	RHOT2	DDX58
PRKDC	HNRNPA1	FBXO43	RPL24	DDX6
PRPF8	HNRNPA2B1	FLG	RPL3	DEK
PSMD1	HNRNPAB	FLG2	RPL32	DHX30
PSMD2	HNRNPCL4	FLII	RPL34	DHX37
RAI14	HNRNPDL	FLNA	RPN1	DHX9
RPL4	HNRNPUL1	FLNB	RPS25	DIAPH3
RPL6	HSP90AA1	FMNL3	RPS3	DIP2C
SFPQ	HSP90B1	FTSJ3	RSL1D1	DIRAS2
SMARCC2	HSPA4	FUBP3	SART1	DLAT
SPECC1	HSPA4L	FUS	SLC25A13	DLST
SPECC1L	HSPH1	FXR2	SLC25A3	DNAH11
SPTAN1	IGF2BP1	G3BP1	SMC2	DNAJA1
SPTBN1	IGF2BP2	GART	SMC4	DNAJC13
SPTBN2	ILF3	GAS2L3	SMTN	DNAJC16
SPTBN4	IMPDH2	GFPT1	SPECC1	DNAJC2
THADA	IQGAP1	GIPC1	SPECC1L	DOCK10
TJP1	JUP	GJA1	SPTBN1	DOCK7
TJP2	KANK1	GK	SRRM2	DPP7
TRAP1	KDM1A	GNAI3	STAU1	DPYSL4
TUBA1C	KHDRBS1	GNG2	TBR1	DSC1
UACA	KHSRP	GNL3	TCOF1	DSG1
URB1	KIF2A	GPRASP2	THRAP3	DSG2
XRCC5	KIF5B	GRN	TJP1	DSP
	KIZ	GSE1	TMOD2	DST
	KLRC4	GSN	TMPO	DTNA
	KPNA2	GTPBP4	TPM1	EBNA1BP2
	KPRP	H1-4	TPM3	EDC4
	KTN1	H2BE1	UNC45A	EEF1A1P5
	LBR	H3C15	UQCRC2	EEF1G
	LIG3	H4C1	VCP	EEF2
	LIMCH1	HADHA	WRNIP1	EFHD1
	LMNB1	HDAC1	XRCC1	EFHD2
	LMO7	HIP1R	XRCC5	EFR3A
	LNPK	HMMR	YBX1	EFTUD2
	LRCH2	HNRNPA1L2	ZC3H15	EIF2S2
	LRPPRC	HNRNPA2B1	ZC3HAV1	EIF3A
	LRRC59	HSPA5		EIF3CL
	LSM4	HSPA8		EIF4A1
	LSR	HNRNPK		EIF4A3
	LUC7L3	HNRNPM		EIF4B
	LUZP1	HNRNPR		EIF4G1
	MACF1	HNRNPUL1		EIF5
	MAP4	HPGDS		EIF5B
	MAPK1	HRNR		ELP1
	MARK2	HS3ST4		EMD
	MARS1	HSD17B4		ENO1
	MATR3	HSP90AA1		EPB41L2
	MCM6	HSP90AB1		EPHB3
	MTF1	HSP90B1		EPN2
	MTHFD1	HSPH1		EPRS1
	MYBBP1A	IARS1		EPS8L1
	MYO18A	IGF2BP1		ERC1
	MYO5A	IGF2BP3		ERC2
	NACA4P	ILF2		ERLIN2
	NASP	ILF3		ESYT1
	NAT10	IMMT		EWSR1
	NDUFB5	IMPDH2		FAM120A
	NEBL	INA		FAM186B
	NEXN	IQGAP1		FAM98A
	NF2	IQGAP2		FAR1
	NIPAL4	ITPR3		FARP2
	NONO	ITPRID2		FARSB
	NOP14	JUP		FASN
	NOP2	KDM1A		FBLL1
	NUP93	KHDRBS1		FBXO43
	OAT	KIAA1671		FKBP15
	OVOS2	KIF2A		FLG
	P4HB	KIF5B		FLG2
	PABPC1	KLRC4		FLII
	PABPC4	KPNA2		FLNA
	PACSIN2	KPNB1		FLNB
	PAWR	KPRP		FLNC
	PCLO	LAMA2		FMNL3
	PDCD6IP	LARP1		FMR1
	PDIA3	LBR		FTSJ3
	PDIA4	LGALS3BP		FUBP3
	PDIA6	LIG3		FUS
	PHGDH	LIMCH1		FXR1
	PHLDB2	LMNB1		FXR2
	PKP2	LMO7		G3BP1
	PLEC	LRCH1		GALNT15
	PLS3	LRCH2		GANAB
	PLXNA1	LRCH3		GARS1
	PMEL	LRPPRC		GART
	PNN	LRRC59		GAS2L3
	POLDIP3	LRRFIP2		GEMIN4
	PPM1G	LSM4		GFPT1
	PPP1CC	LSR		GIPC1
	PPP1R9A	LTF		GJA1
	PPP2R1A	LUZP1		GK
	PRDX1	LYAR		GK3P
	PRKDC	LYN		GNAI3
	PRPF40A	LYZ		GNG2
	PSMC4	MAGED2		GNL3
	PSMD2	MAP4		GPC3
	PSPC1	MARS1		GPRASP2
	PTBP1	MATR3		GRAMD1B
	PTCD3	MCM7		GRN
	PTMA	MPP5		GSE1
	RABGAP1	MPRIP		GSN
	RARS1	MRPS33		GTPBP1
	RBM14	MTDH		GTPBP4
	RBM26	MTF1		H1-4
	RBM39	MTHFD1		H2BE1
	RHOT2	MTHFD1L		H3C15
	RPL14	MTSS2		H4C1
	RPL17	MYBBP1A		HADHA
	RPL24	MYL12B		HDAC1
	RPL3	MYL6		HIP1R
	RPL32	MYO18A		HLTF
	RPL34	MYO1D		HMMR
	RPL35	MYO5A		HNRNPA1
	RPL4	MYO5B		HNRNPA1L2
	RPLP0P6	MYO5C		HNRNPA2B1
	RPN1	NAP1L1		HNRNPAB
	RPS25	NAT10		HSPA5
	RPS3	NEFL		HNRNPCL4
	RPSA	NEFM		HSPA8
	RRBP1	NF2		HNRNPDL
	RRP1B	NOLC1		HNRNPK
	RSL1D1	NONO		HNRNPM
	RUSC2	NOP2		HNRNPR
	RUVBL1	NOP56		HNRNPU
	SART1	NOP58		HNRNPUL1
	SEC61A1	NPEPPS		HPGDS
	SEC62	NPM1		HRNR
	SETD1B	NSUN2		HS3ST4
	SF3B1	NUFIP2		HSD17B4
	SF3B2	NUP155		HSP90AA1
	SHROOM2	NUP210		HSP90AB1
	SLC16A1	OAT		HSP90B1
	SLC1A5	OR2T10		HSPA4
	SLC25A13	OSBPL8		HSPA4L
	SLC25A3	PABPC1		HSPA9
	SMC2	PABPC4		HSPH1
	SMC4	PAG1		HYOU1
	SMTN	PAWR		IARS1
	SNRNP70	PCBP1		IGF2BP1
	SNW1	PDCD6IP		IGF2BP2
	SPECC1	PDIA6		IGF2BP3
	SPECC1L	PGAM5		ILF2
	SPTAN1	PHGDH		ILF3
	SPTBN1	PHLDB2		IMMT
	SRRM1	PKM		IMPDH2
	SRRM2	PKP3		INA
	SRSF6	PKP4		IPO4
	SSRP1	PLEC		IQGAP1
	STAU1	POLDIP3		IQGAP2
	SUPT16H	PPFIA1		IQGAP3
	TARS1	PPFIBP2		IRS4
	TBR1	PPM1G		ITPR3
	TCOF1	PPP1CC		ITPRID2
	TCP1	PPP1R12A		JUP
	THRAP3	PPP1R9A		KANK1
	TJP1	PPP1R9B		KDM1A
	TMCO1	PRDM6		KHDRBS1
	TMOD2	PSMC1		KHSRP
	TMOD3	PSMD2		KIAA1671
	TMPO	PTBP1		KIF14
	TOP1	PTDSS1		KIF2A
	TP53	PUM1		KIF5B
	TPM1	RACK1		KIZ
	TPM2	RAD50		KLRC4
	TPM3	RARS1		KPNA2
	TTN	RBBP4		KPNB1
	TUBA1A	RBM14		KPRP
	TUBB	RBM39		KTN1
	U2AF1L5	RBMX		LAMA2
	U2SURP	RCC2		LARP1
	UNC45A	RCN2		LARP4
	UQCRC1	RCOR1		LBR
	UQCRC2	RELCH		LGALS3BP
	VASH1	RHOT2		LGR4
	VCP	RPL13		LIG3
	WASHC2C	RPL15		LIMA1
	WRNIP1	RPL18		LIMCH1
	XRCC1	RPL19		LMNB1
	XRCC5	RPL23A		LMO7
	YBX1	RPL24		LNPK
	YTHDC2	RPL27A		LRCH1
	YTHDF3	RPL29		LRCH2
	ZC3H11A	RPL3		LRCH3
	ZC3H15	RPL32		LRPPRC
	ZC3HAV1	RPL34		LRRC59
	ZMYM4	RPL7A		LRRFIP2
	ZYX	RPL8		LSM4
		RPLP0		LSR
		RPN1		LTF
		RPS16		LUC7L3
		RPS18		LUZP1
		RPS2		LYAR
		RPS25		LYN
		RPS26		LYZ
		RPS27A		MACF1
		RPS3		MAGED2
		RPS3A		MANF
		RPS5		MAP4
		RPS9		MAPK1
		RSL1D1		MARK2
		RTCB		MARS1
		S100A7		MATR3
		S100A8		MCM3AP
		SAFB		MCM6
		SAFB2		MCM7
		SART1		MPP5
		SERPINH1		MPRIP
		SHQ1		MRPS33
		SHROOM3		MTDH
		SIPA1		MTF1
		SIPA1L1		MTHFD1
		SLC25A13		MTHFD1L
		SLC25A3		MTSS2
		SLC25A6		MYBBP1A
		SLFN11		MYCBP2
		SMARCD1		MYH7B
		SMC2		MYL12B
		SMC4		MYL6
		SMTN		MYO18A
		SND1		MYO1A
		SPECC1		MYO1B
		SPECC1L		MYO1C
		SPTBN1		MYO1D
		SPTBN2		MYO5A
		SRPK1		MYO5B
		SRRM2		MYO5C
		SSH1		MYO6
		STAU1		NACA4P
		STON2		NAP1L1
		SVIL		NASP
		SYNCRIP		NAT10
		TASOR2		NCL
		TBR1		NDUFB5
		TCOF1		NEBL
		TESK2		NEFL
		THRAP3		NEFM
		TJP1		NEXN
		TJP2		NF2
		TMOD1		NIPAL4
		TMOD2		NOLC1
		TMPO		NOM1
		TPM1		NONO
		TPM3		NOP14
		TPM4		NOP2
		TRAP1		NOP56
		TUBA1B		NOP58
		TUBB3		NPEPPS
		TUBB4B		NPM1
		TUFM		NR4A3
		TWF1		NSUN2
		UACA		NUFIP2
		UBA1		NUP155
		UBAP2L		NUP160
		UBN1		NUP210
		UNC45A		NUP93
		UPF1		OAT
		UQCRC2		OR2T10
		USP10		OSBPL8
		VCP		OVOS2
		VTN		P4HB
		WDR6		PABPC1
		WRNIP1		PABPC4
		XP32		PACSIN2
		XRCC1		PAG1
		XRCC5		PARP1
		XRCC6		PATJ
		YBX1		PAWR
		ZC3H13		PCBP1
		ZC3H15		PCLO
		ZC3HAV1		PDCD6IP
		ZNF326		PDIA3
				PDIA4
				PDIA6
				PGAM5
				PHACTR4
				PHGDH
				PHLDB2
				PI4KA
				PIK3R2
				PKM
				PKP2
				PKP3
				PKP4
				PLEC
				PLEKHG3
				PLS3
				PLXNA1
				PMEL
				PNN
				POLDIP3
				POTEF
				POTEI
				POTEJ
				PPFIA1
				PPFIBP2
				PPM1G
				PPP1CC
				PPP1R12A
				PPP1R9A
				PPP1R9B
				PPP2R1A
				PRDM6
				PRDX1
				PRKDC
				PRPF40A
				PRPF8
				PSMC1
				PSMC4
				PSMD1
				PSMD2
				PSPC1
				PTBP1
				PTCD3
				PTDSS1
				PTMA
				PUM1
				RABGAP1
				RACK1
				RAD50
				RAI14
				RARS1
				RBBP4
				RBM14
				RBM26
				RBM39
				RBMX
				RCC2
				RCN2
				RCOR1
				RELCH
				RHOT2
				RPL13
				RPL14
				RPL15
				RPL17
				RPL18
				RPL19
				RPL23A
				RPL24
				RPL27A
				RPL29
				RPL3
				RPL32
				RPL34
				RPL35
				RPL4
				RPL6
				RPL7A
				RPL8
				RPLP0
				RPLP0P6
				RPN1
				RPS16
				RPS18
				RPS2
				RPS25
				RPS26
				RPS27A
				RPS3
				RPS3A
				RPS5
				RPS9
				RPSA
				RRBP1
				RRP1B
				RSL1D1
				RTCB
				RUSC2
				RUVBL1
				S100A7
				S100A8
				SAFB
				SAFB2
				SART1
				SEC61A1
				SEC62
				SERPINH1
				SETD1B
				SF3B1
				SF3B2
				SFPQ
				SHQ1
				SHROOM2
				SHROOM3
				SIPA1
				SIPA1L1
				SLC16A1
				SLC1A5
				SLC25A13
				SLC25A3
				SLC25A6
				SLFN11
				SMARCC2
				SMARCD1
				SMC2
				SMC4
				SMTN
				SND1
				SNRNP70
				SNW1
				SPECC1
				SPECC1L
				SPTAN1
				SPTBN1
				SPTBN2
				SPTBN4
				SRPK1
				SRRM1
				SRRM2
				SRSF6
				SSH1
				SSRP1
				STAU1
				STON2
				SUPT16H
				SVIL
				SYNCRIP
				TARS1
				TASOR2
				TBR1
				TCOF1
				TCP1
				TESK2
				THADA
				THRAP3
				TJP1
				TJP2
				TMCO1
				TMOD1
				TMOD2
				TMOD3
				TMPO
				TOP1
				TP53
				TPM1
				TPM2
				TPM3
				TPM4
				TRAP1
				TTN
				TUBA1A
				TUBA1B
				TUBA1C
				TUBB
				TUBB3
				TUBB4B
				TUFM
				TWF1
				U2AF1L5
				U2SURP
				UACA
				UBA1
				UBAP2L
				UBN1
				UNC45A
				UPF1
				UQCRC1
				UQCRC2
				URB1
				USP10
				VASH1
				VCP
				VTN
				WASHC2C
				WDR6
				WRNIP1
				XP32
				XRCC1
				XRCC5
				XRCC6
				YBX1
				YTHDC2
				YTHDF3
				ZC3H11A
				ZC3H13
				ZC3H15
				ZC3HAV1
				ZMYM4
				ZNF326
				ZYX
