# Supplementary material for: Comparative IP-MS Reveals HSPA5 and HSPA8 Interacting with Hemagglutinin Protein to Promote the Replication of Influenza A Virus
Source: Pathogens. 2025 May 27;14(6):535. doi: 10.3390/pathogens14060535 (PMC12195859; doi:10.3390/pathogens14060535)
Supplement: Supplementary file 1 [file pathogens-14-00535-s001.zip › Table S2.xls]

## Sheet: Sheet1
Table S2. Specific primers used in this study
Experiments	name		Primer sequence (5′→3′)	Temperature
Genes cloning	H1N1 HA	Forwards	ATGAAGGCAAACCTACTGGTCCG	63℃
		Reverse	TCAGATGCATATTCTGCACTGCAAAG	63℃
	H5N1 HA	Forwards	ATGGAGAAAATAGTGCTTCT	62℃
		Reverse	TCAAATGCAAATTCTGCATTGTAACG	62℃
	HSPA5	Forwards	ATGAGGCACCTCCTGTTGGC	62℃
		Reverse	CTACTTATCGTCGTCATCCTTGTAATCCAACTCATCCTTCTCTG	62℃
	HSPA8	Forwards	ATGTCAAAGGGACCAGCTGT	64℃
		Reverse	TTACTTATCGTCGTCATCCTTGTAATCATCCACCTCCTCAATGG	64℃
	ENO1	Forwards	ATGTCATTCTCAAGATCCAT	65℃
		Reverse	TCACTTATCGTCGTCATCCTTGTAATCCTTGGCCAAGGGGTTTCTGAAG	65℃
	TCP1	Forwards	ATGTCTTCCAAAATCATTGG	65℃
		Reverse	TCAATCATTAAGGGCTCCAGAGTGAACATCATTAAGGGCTCCAGAGTGAAC	65℃
	SRSF6	Forwards	ATGCCGCGCGTCTACATAG	64℃
		Reverse	TCACTTATCGTCGTCATCCTTGTAATCATCTCTGGAACTCGACCTGGACCTTG	64℃
	ENO2	Forwards	ATGTCCATAGAGAAGATCT	65℃
		Reverse	TCACTTATCGTCGTCATCCTTGTAATCCAGCACACTGGGATTACGGAAG	65℃
	HNRNPAB	Forwards	ATGTCGGAAGCGGGCGAGGA	64℃
		Reverse	TCACTTATCGTCGTCATCCTTGTAATCGTATGGCTTGTAGTTATTCTGATGGC	64℃
	TMOD3	Forwards	ATGGCACTGCCATTCCGTAA	65℃
		Reverse	TCACTTATCGTCGTCATCCTTGTAATCCTGGTGATCTCCTTCAACTCGTCTC	65℃
	PRPH	Forwards	ATGAGCCACCACCCGT	65℃
		Reverse	TCACTTATCGTCGTCATCCTTGTAATCGTAACTGTGGGCAGAAGACTTGTC	65℃
	CCT8	Forwards	ATGGACCAAATGGTACAGCAT	62℃
		Reverse	TCACTTATCGTCGTCATCCTTGTAATCATCATTTTGGTCATCATCCCAGTC	62℃
	HNRNPH2	Forwards	GCCCAACAATCACCATGATGCTGAG	60℃
		Reverse	TCACTTATCGTCGTCATCCTTGTAATCGTGCTCCTTCTCTACCTAAGCAAGG	60℃
	HNRNPA1	Forwards	ATGTCTAAGTCAGAGTCTCCT	60℃
		Reverse	TCACTTATCGTCGTCATCCTTGTAATCAAATCTTCTGCCACTGCCATAGCTAC	60℃
	H1-4	Forwards	ATGTCCGAGACTGCGCCT	63℃
		Reverse	TCACTTATCGTCGTCATCCTTGTAATCCTTTTTCTTGGCTGCCGCCTTC	63℃
	HSPA2	Forwards	ATGTCTGCCCGTGGCCC	64℃
		Reverse	TCACTTATCGTCGTCATCCTTGTAATCGTCCACTTCTTCGATGGTGGGTC	64℃
	HSP90AB1	Forwards	ATGCCTGAGGAAGTGCACCAT	65℃
		Reverse	TCACTTATCGTCGTCATCCTTGTAATCATCGACTTCTTCCATGCGAGACGC	65℃
	RPL7A	Forwards	ATGCCGAAAGGAAAGAAGGCCAA	62℃
		Reverse	TCACTTATCGTCGTCATCCTTGTAATCACCCAGTTTAGTGGCAAGTTCTTTAG	62℃
	LRRFIP2	Forwards	ATGGGGACTCCTGCTTCTGGAA	64℃
		Reverse	TCACTTATCGTCGTCATCCTTGTAATCCTGCTGGGCCAGAAGTGCTGTCC	64℃
	NPM1	Forwards	ATGGAAGATTCGATGGACAT	65℃
		Reverse	TCACTTATCGTCGTCATCCTTGTAATCAAGAGACTTCCTCCACTGCCAGAG	65℃
	TUFM	Forwards	ATGACCACAATGGCGGCCG	62℃
		Reverse	TCACTTATCGTCGTCATCCTTGTAATCACCCCATTTGATATTCTTCTCCTCC	62℃
	HNRNPM	Forwards	ATGGCGGCAGGGGTCGAA	61℃
		Reverse	TCACTTATCGTCGTCATCCTTGTAATCAGCGTTTCTATCAATTCGAACGTC	61℃
	RPS8	Forwards	ATGGGCATCTCTCGGGACAAC	60℃
		Reverse	TCACTTATCGTCGTCATCCTTGTAATCTTATTTGCCTTTGCGGGCCTTGAT	60℃
	GSN	Forwards	ATGGTGGTGGAACACCCCGAG	65℃
		Reverse	TCACTTATCGTCGTCATCCTTGTAATCGGCAGCCAGCTCAGCCATGGCCCTG	65℃
	AMOT	Forwards	ATGCCTCGGGCTCAGCCAT	63℃
		Reverse	TCACTTATCGTCGTCATCCTTGTAATCGATGAGATATTCCACCATCTCTGC	63℃
	LIMA1	Forwards	ATGGAATCATCTCCATTTAAT	64℃
		Reverse	TCACTTATCGTCGTCATCCTTGTAATCCTCTTCATCCTCATCCTCATCATA	64℃
	HNRPNPU	Forwards	ATGAGTTCCTCGCCTGTTAATG	65℃
		Reverse	TCACTTATCGTCGTCATCCTTGTAATCATAATATCCTTGGTGATAATGCTG	65℃
	RAI14	Forwards	ATGAAGAGCTTGAAAGCGAAG	62℃
		Reverse	TCACTTATCGTCGTCATCCTTGTAATCCTTCTTTTGAGACTGGTTTTTACTC	62℃
	NCL	Forwards	ATGGTGAAGCTCGCGAA	60℃
		Reverse	TCACTTATCGTCGTCATCCTTGTAATCTTCAAACTTCGTCTTCTTTCCTTGTGG	60℃
	PARP1	Forwards	ATGGCGGAGTCTTCGGATAA	60℃
		Reverse	TCACTTATCGTCGTCATCCTTGTAATCCCACAGGGAGGTCTTAAAATTGAAT	60℃
	ATP2A1	Forwards	ATGGAGGCCGCTCATGCTAA	60℃
		Reverse	TCACTTATCGTCGTCATCCTTGTAATCTCCCTCTAGGTAGTTCCGAGCAACG	60℃
	SFPQ	Forwards	ATGTCTCGGGATCGGTTCC	64℃
		Reverse	TCACTTATCGTCGTCATCCTTGTAATCGCCAACATCAATCATTCTTACCATG	64℃
	PSMD1	Forwards	ATGATCACCTCGGCCGCT	61℃
		Reverse	TCACTTATCGTCGTCATCCTTGTAATCATCATCAATATACTCAAATGGTTCTGGG	61℃
	LARP4	Forwards	ATGGACGGGATGTTAGCAAT	60℃
		Reverse	TCACTTATCGTCGTCATCCTTGTAATCCTTTGGTGATCTGGGTGGCACATA	60℃
shRNA	HSPA5	Forwards	CCGGGCGTGGAAATCATTGCCAATGTTCAAGAGACATTGGCAATGATTTCCACGCTTTTTTGGTACC	60℃
		Reverse	AATTGGTACCAAAAAAGCGTGGAAATCATTGCCAATGTCTCTTGAACATTGGCAATGATTTCCACGC	60℃
	HSPA8	Forwards	CCGGGCACCTTTGATGTGTCAATCCTTCAAGAGAGGATTGACACATCAAAGGTGCTTTTTTGGTACC	60℃
		Reverse	AATTGGTACCAAAAAAGCACCTTTGATGTGTCAATCCTCTCTTGAAGGATTGACACATCAAAGGTGC	60℃
RT-qPCR	HSPA5	Forwards	GGCATCGACCTCGGTACCACCTATT	60℃
		Reverse	GGCAGATACTTGATGTCCTGCTGTAC	60℃
	HSPA8	Forwards	GGCGTAGATTTGATGATTCTGTTGT	60℃
		Reverse	CTACAGCATTAGTTACAGTCTTCC	60℃
	GAPDH (chicken)	Forwards	AGATGCAGGTGCTGAGTATG	60℃
		Reverse	CTGAGGGAGCTGAGATGATAAC	60℃
	H5N1 NP	Forwards	TCAAGGCACCAAACGATCTT	60℃
		Reverse	AAGCAGAGAGCACCATTCTC	60℃
